# Supplementary material for: Multi-omics analysis reveals the interplay between intratumoral bacteria and glioma
Source: mSystems. 2024 Dec 11;10(1):e00457-24. doi: 10.1128/msystems.00457-24 (PMC11748541; doi:10.1128/msystems.00457-24)
Supplement: Table S1 — Clinical data of glioma patients. [file msystems.00457-24-s0003.xlsx]

## Sheet: Sheet1
Supplementary Table S1. The clinical data of glioma patients.
Patient ID	Age	Gender		Sample ID	Tissue type	Pathological diagnosis	IDH-1 type	WHO Grade	Ki-67（%）	Tumor Size (mm)		Sample ID	Tissue type		Sample ID	Tissue type
21001381	17	female		LG1	tumor	pilocytic astrocytoma	wild	Ⅰ	3	54		N1	normal adjacent
21008797	33	male		LG2	tumor	diffuse astrocytoma	mutant	Ⅱ	5	2		N2	normal adjacent		FLG7	stool
21008290	28	female		LG3	tumor	diffuse astrocytoma	mutant	Ⅱ	5	22					FLG6	stool
21007201	36	male		LG4	tumor	diffuse astrocytoma	mutant	Ⅱ	5	74
21005481	58	female		LG5	tumor	diffuse astrocytoma	mutant	Ⅱ	10	46					FLG5	stool
21003818	27	female		LG6	tumor	diffuse astrocytoma	mutant	Ⅱ	5	51
21003403	33	male		LG7	tumor	diffuse astrocytoma	mutant	Ⅱ	5	2
21001232	28	male		LG8	tumor	diffuse astrocytoma	mutant	Ⅱ	5	38					FLG1	stool
20001117	35	female		LG9	tumor	diffuse astrocytoma	wild	Ⅱ	35	53
21001705	18	male		LG10	tumor	diffuse astrocytoma	mutant	Ⅱ	1	47
21007050	37	male		LG11	tumor	astrocytoma	wild	Ⅱ	3	30		N3	normal adjacent
21001249	45	male		LG12	tumor	astrocytoma	wild	Ⅱ	10	44
20000124	63	male		LG13	tumor	astrocytoma	mutant	Ⅱ	15	44		N4	normal adjacent
21007454	40	male		LG14	tumor	oligodendroglioma	mutant	Ⅱ	10	24
21005995	38	male		LG15	tumor	oligodendroglioma	mutant	Ⅱ	5	2
21005180	49	male		LG16	tumor	oligodendroglioma	mutant	Ⅱ	30	24		N5	normal adjacent
21003164	22	female		LG17	tumor	pleomorphic xanthoastrocytoma	wild	Ⅱ	5	2		N6	normal adjacent
21002668	57	female		LG18	tumor	mixed neuronal‐glial tumor	wild	Ⅱ	10	2
20000036	57	male		LG19	tumor	protoplasmic astrocytoma	mutant	Ⅱ	3	63		N7	normal adjacent
21000852	5	female		LG20	tumor	pilocytic astrocytoma	wild	Ⅰ	6	67
21002704	6	male		LG21	tumor	diffuse astrocytoma	wild	Ⅱ	3	46
21007329	3	female		LG22	tumor	pilomyxoid astrocytoma	wild	Ⅱ	5	64					FLG13	stool
21007425	9	male		LG23	tumor	ependymoma	wild	Ⅱ	3	62
21004228	3	male		LG24	tumor	ependymoma	wild	Ⅱ	8	75					FLG4	stool
21006434	5	male		LG25	tumor	ganglioglioma	wild	Ⅱ	2	33
21001419	10	female		LG27	tumor	mixed neuronal‐glial tumor	wild	Ⅱ	5	38					FLG2	stool
21000658	15	female		LG28	tumor	pilocytic astrocytoma	wild	Ⅰ	1	67
21000929	24	male		HG1	tumor	anaplastic astrocytoma	mutant	Ⅲ	60	2					FHG2	stool
21003231	53	female		HG2	tumor	anaplastic oligodendroglioma	mutant	Ⅲ	20	2
21005790	68	female		HG3	tumor	astrocytoma	wild	Ⅲ	20	83		N8	normal adjacent
20000035	27	female		HG4	tumor	astrocytoma	mutant	Ⅲ	10	49
21001263	63	male		HG5	tumor	glioblastoma	mutant	Ⅳ	40	78		N11	normal adjacent
21001099	62	male		HG6	tumor	glioblastoma	mutant	Ⅳ	50	62
20001010	42	female		HG7	tumor	glioblastoma	mutant	Ⅳ	60	77
20000054	38	female		HG8	tumor	glioblastoma	mutant	Ⅳ	80	91		N12	normal adjacent
20000047	70	male		HG9	tumor	glioblastoma	mutant	Ⅳ	40	2
20000040	42	female		HG10	tumor	glioblastoma	mutant	Ⅳ	7	50		N13	normal adjacent
20000034	49	male		HG11	tumor	glioblastoma	mutant	Ⅳ	30	59		N14	normal adjacent
21007763	73	male		HG12	tumor	glioblastoma	wild	Ⅳ	40	59
21005580	65	male		HG13	tumor	glioblastoma	wild	Ⅳ	90	5		N9	normal adjacent
21003049	58	female		HG14	tumor	glioblastoma	wild	Ⅳ	50	60		N10	normal adjacent
21001515	63	male		HG15	tumor	glioblastoma	wild	Ⅳ	70	53					FHG3	stool
20000958	25	female		HG16	tumor	glioblastoma	wild	Ⅳ	40	40		N15	normal adjacent		FHG1	stool
21001311	57	female		HG17	tumor	glioblastoma	wild	Ⅳ	60	59
21002265	24	male		HG18	tumor	diffuse midline glioma	wild	Ⅳ	40	50
21005904	3	male		HG19	tumor	anaplastic ependymoma	wild	Ⅲ	20	66
21007696	9	male		HG20	tumor	diffuse intrinsic pontine glioma	wild	Ⅳ	60	125
21006438	6	male		HG21	tumor	diffuse midline glioma	wild	Ⅳ	60	35
21004189	12	female		HG22	tumor	diffuse midline glioma	wild	Ⅳ	80	59
21004987	4	male		HG23	tumor	ependymoma	wild	Ⅲ	40	51
Note: Tumor size was defined using the maximal diameter of the tumor mass measured by MRI.
